# Supplementary material for: Integrated mRNA and miRNA Transcriptome Analysis Suggests a Regulatory Network for UV–B-Controlled Terpenoid Synthesis in Fragrant Woodfern (Dryopteris fragrans)
Source: Int J Mol Sci. 2022 May 20;23(10):5708. doi: 10.3390/ijms23105708 (PMC9148142; doi:10.3390/ijms23105708)
Supplement: Supplementary file 1 [file ijms-23-05708-s001.zip]

Archive with 2 entries (2 files):
- Supplementary Figure.pdf
- Supplementary Table .pdf
